# Supplementary material for: Evaluation of Gut Microbiota Stability and Flexibility as a Response to Seasonal Variation in the Wild François’ Langurs (Trachypithecus francoisi) in Limestone Forest
Source: Microbiol Spectr. 2023 Jul 5;11(4):e05091-22. doi: 10.1128/spectrum.05091-22 (PMC10433995; doi:10.1128/spectrum.05091-22)
Supplement: Supplemental file 1 — Supplemental material. Download spectrum.05091-22-s0001.xlsx, XLSX file, 0.1 MB [file spectrum.05091-22-s0001.xlsx]

## Sheet: paper ID
Evaluation of gut microbiota stability and flexibility as a response to seasonal variation in the wild François’ langurs (Trachypithecus francoisi) in limestone forest
Hongying Liu1,2,3, Yuhui Li1,2,3, Jipeng Liang4, Dengpan Nong4, Youbang Li1,2,3, Zhonghao Huang1,2,3*
1Key Laboratory of Ecology of Rare and Endangered Species and Environmental Protection (Guangxi Normal University), Ministry of Education, Guilin, China
2Guangxi Key Laboratory of Rare and Endangered Animal Ecology, Guangxi Normal University, Guilin, China
3College of Life Sciences, Guangxi Normal University, Guilin, China
4Administration Center of Guangxi Chongzuo White-headed Langur National Nature Reserve, Chongzuo, China
* Correspondence:
Dr. Zhonghao Huang, Guangxi Normal University, No.1 Yanzhong Road, Guilin, Guangxi, China.
Email: hzh773@126.com

## Sheet: Table S4
Supplemental Table 4: Relative abundance in gut microbiota of François’ langurs at the phylum level (Mean% ± SD%)
Taxa name	All samples	Dry season	Rainy season	W-statistic	p-value	Corrected p-value（FDR）
Firmicutes	75.77 ± 11.84	73.66 ± 11.59	77.43 ± 11.85	-3.769	0.01	0.072
Bacteroidetes	10.29 ± 8.50	10.72 ± 6.68	9.94 ± 9.73	0.78	0.087	0.244
Verrucomicrobiota	6.90 ± 6.00	7.35 ± 5.51	6.55 ± 6.38	0.802	0.147	0.304
Actinobacteriota	4.05 ± 5.35	5.16 ± 7.07	3.18 ± 3.22	1.975	0.006	0.064
Proteobacteria	1.51 ± 6.29	1.84 ± 8.59	1.24 ± 3.60	0.599	0.114	0.254
Cyanobacteria	0.76 ± 0.96	0.44 ± 0.46	1.01 ± 1.17	-0.571	< 0.001	0.005
Spirochaetota	0.45 ± 0.49	0.55 ± 0.59	0.37 ± 0.37	0.175	0.179	0.346
Patescibacteria	0.08 ± 0.10	0.09 ± 0.12	0.06 ± 0.09	0.032	0.092	0.244
Campilobacterota	0.06 ± 0.08	0.06 ± 0.08	0.07 ± 0.07	-0.006	0.084	0.244
Chloroflexi	0.05 ± 0.17	0.05 ± 0.14	0.05 ± 0.19	< 0.001	0.818	0.888
Acidobacteriota	0.03 ± 0.07	0.01 ± 0.05	0.04 ± 0.09	-0.021	0.007	0.064
unclassified_k__norank_d__Bacteria	0.02 ± 0.02	0.02 ± 0.02	0.02 ± 0.02	0.004	0.196	0.348
Desulfobacterota	0.02 ± 0.06	0.03 ± 0.08	0.01 ± 0.04	0.018	0.492	0.612
Myxococcota	0.01 ± 0.02	< 0.01	0.01 ± 0.03	-0.009	0.018	0.105
Gemmatimonadota	< 0.01	< 0.01	0.01 ± 0.04	-0.006	0.068	0.244
Deinococcota	< 0.01	< 0.01	< 0.01	< 0.001	0.506	0.612
Planctomycetota	< 0.01	< 0.01	< 0.01	< 0.001	0.927	0.927
Nitrospirota	< 0.01	< 0.01	< 0.01	-0.001	0.089	0.244
Entotheonellaeota	< 0.01	< 0.01	< 0.01	< 0.001	0.462	0.609
Elusimicrobiota	< 0.01	< 0.01	< 0.01	-0.002	0.382	0.554
Methylomirabilota	< 0.01	< 0.01	< 0.01	< 0.001	0.83	0.888
Bdellovibrionota	< 0.01	< 0.01	< 0.01	< 0.001	0.113	0.254
Sumerlaeota	< 0.01	< 0.01	< 0.01	< 0.001	0.857	0.888
Fibrobacterota	< 0.01	< 0.01	< 0.01	< 0.001	0.216	0.348
NB1-j	< 0.01	< 0.01	< 0.01	< 0.001	0.074	0.244
Fusobacteriota	< 0.01	< 0.01	< 0.01	< 0.001	0.432	0.597
Armatimonadota	< 0.01	< 0.01	< 0.01	< 0.001	0.712	0.826
WS2	< 0.01	< 0.01	< 0.01	< 0.001	0.211	0.348
WPS-2	< 0.01	< 0.01	< 0.01	< 0.001	0.382	0.554

## Sheet: Table S5
Supplemental Table 5:Relative abundance in gut microbiota of François’ langurs at the Family level (Mean% ± SD%)
Taxa name	All samples	Dry season	Rainy season	W-statistic	p-value	Corrected p-value（FDR）
Oscillospiraceae	17.74 ± 6.86	19.06 ± 7.22	16.71 ± 6.41	2.351	0.031	0.184
Christensenellaceae	15.22 ± 6.69	13.14 ± 5.74	16.86 ± 6.97	-3.713	< 0.001	0.011
Lachnospiraceae	9.27 ± 4.22	8.49 ± 3.80	9.89 ± 4.45	-1.405	0.056	0.258
Akkermansiaceae	6.77 ± 6.08	7.33 ± 5.51	6.32 ± 6.50	1.005	0.073	0.283
Ruminococcaceae	6.47 ± 9.15	8.45 ± 13.31	4.91 ± 2.39	3.545	0.002	0.036
Muribaculaceae	6.28 ± 6.00	6.86 ± 4.89	5.83 ± 6.77	1.023	0.074	0.283
UCG-010	5.97 ± 4.69	5.76 ± 5.16	6.13 ± 4.34	-0.38	0.214	0.412
norank_o__Clostridia_UCG-014	5.70 ± 4.39	5.92 ± 3.52	5.52 ± 5.01	0.403	0.12	0.35
Eubacterium_coprostanoligenes_group	4.87 ± 4.40	2.94 ± 1.91	6.40 ± 5.18	-3.454	< 0.001	< 0.001
Prevotellaceae	2.83 ± 4.66	2.88 ± 3.34	2.78 ± 5.53	0.1	0.141	0.383
Eggerthellaceae	2.52 ± 2.10	3.00 ± 2.27	2.13 ± 1.89	0.872	0.005	0.065
Butyricicoccaceae	1.90 ± 1.35	1.96 ± 1.27	1.85 ± 1.43	0.111	0.278	0.462
Anaerovoracaceae	1.77 ± 0.88	1.66 ± 0.84	1.86 ± 0.91	-0.204	0.15	0.398
Monoglobaceae	1.56 ± 1.08	1.66 ± 1.00	1.49 ± 1.14	0.165	0.092	0.332
Peptostreptococcaceae	1.41 ± 2.18	1.35 ± 2.28	1.47 ± 2.12	-0.118	0.712	0.827
unclassified_c__Clostridia	1.19 ± 0.78	1.29 ± 0.68	1.12 ± 0.85	0.172	0.027	0.17
Moraxellaceae	0.69 ± 5.33	1.40 ± 7.98	0.13 ± 0.75	1.268	0.209	0.409
Rikenellaceae	0.61 ± 0.64	0.72 ± 0.72	0.53 ± 0.56	0.196	0.308	0.505
norank_o__Chloroplast	0.52 ± 0.89	0.33 ± 0.43	0.67 ± 1.11	-0.34	0.146	0.392
norank_o__Clostridia_vadinBB60_group	0.53 ± 1.23	0.13 ± 0.07	0.84 ± 1.58	-0.714	< 0.001	< 0.001
Micrococcaceae	0.45 ± 1.86	0.77 ± 2.72	0.19 ± 0.56	0.573	0.056	0.258
norank_o__RF39	0.47 ± 0.50	0.29 ± 0.34	0.62 ± 0.56	-0.326	< 0.001	< 0.001
unclassified_o__Oscillospirales	0.43 ± 0.30	0.49 ± 0.28	0.38 ± 0.30	0.103	0.007	0.084
Spirochaetaceae	0.42 ± 0.48	0.52 ± 0.59	0.34 ± 0.37	0.182	0.114	0.35
Enterobacteriaceae	0.41 ± 2.62	0.02 ± 0.13	0.71 ± 3.50	-0.695	< 0.001	0.006
Bacteroidaceae	0.38 ± 2.89	0.05 ± 0.06	0.64 ± 3.86	-0.589	0.001	0.011
Corynebacteriaceae	0.30 ± 2.33	0.54 ± 3.46	0.12 ± 0.55	0.42	0.142	0.384
Peptococcaceae	0.25 ± 0.24	0.28 ± 0.24	0.22 ± 0.24	0.055	0.079	0.292
norank_o__Gastranaerophilales	0.23 ± 0.38	0.11 ± 0.10	0.33 ± 0.48	-0.228	0.001	0.011
norank_o__Izemoplasmatales	0.23 ± 0.48	0.07 ± 0.05	0.35 ± 0.62	-0.279	< 0.001	< 0.001
Anaerofustaceae	0.21 ± 0.15	0.20 ± 0.10	0.22 ± 0.18	-0.022	0.894	0.912
Atopobiaceae	0.17 ± 0.20	0.15 ± 0.19	0.19 ± 0.21	-0.037	0.375	0.546
Coriobacteriales_Incertae_Sedis	0.14 ± 0.27	0.09 ± 0.14	0.18 ± 0.33	-0.093	0.02	0.16
norank_o__WCHB1-41	0.13 ± 0.54	0.02 ± 0.03	0.22 ± 0.71	-0.196	< 0.001	< 0.001
norank_o__norank_c__Clostridia	0.11 ± 0.09	0.12 ± 0.08	0.10 ± 0.10	0.013	0.189	0.409
Dermatophilaceae	0.10 ± 0.51	0.19 ± 0.75	0.03 ± 0.09	0.156	0.346	0.546
Planococcaceae	0.07 ± 0.48	0.09 ± 0.63	0.06 ± 0.32	0.022	0.062	0.272
Saccharimonadaceae	0.07 ± 0.10	0.09 ± 0.11	0.06 ± 0.08	0.032	0.057	0.258
norank_o__Oscillospirales	0.06 ± 0.07	0.08 ± 0.08	0.05 ± 0.05	0.028	0.121	0.35
Campylobacteraceae	0.06 ± 0.07	0.06 ± 0.08	0.06 ± 0.07	-0.003	0.133	0.37
norank_o__Coriobacteriales	0.06 ± 0.18	0.08 ± 0.27	0.03 ± 0.04	0.05	0.352	0.546
Oxalobacteraceae	0.05 ± 0.14	0.08 ± 0.20	0.03 ± 0.06	0.05	0.096	0.338
Erysipelatoclostridiaceae	0.05 ± 0.27	0.02 ± 0.06	0.08 ± 0.35	-0.055	< 0.001	0.001
unclassified_c__Bacteroidia	0.04 ± 0.06	0.05 ± 0.06	0.04 ± 0.07	0.01	0.018	0.149
Erysipelotrichaceae	0.04 ± 0.06	0.03 ± 0.03	0.06 ± 0.08	-0.028	0.001	0.014
p-2534-18B5_gut_group	0.04 ± 0.07	0.05 ± 0.08	0.03 ± 0.06	0.026	0.001	0.022
Eubacteriaceae	0.04 ± 0.08	0.04 ± 0.10	0.05 ± 0.08	-0.008	0.056	0.258
Rhodobacteraceae	0.04 ± 0.16	0.05 ± 0.22	0.03 ± 0.08	0.028	0.804	0.883
Pseudonocardiaceae	0.04 ± 0.08	0.03 ± 0.07	0.04 ± 0.09	-0.011	0.746	0.851
Clostridiaceae	0.03 ± 0.22	0.05 ± 0.33	0.01 ± 0.03	0.038	0.074	0.283
JG30-KF-CM45	0.03 ± 0.13	0.04 ± 0.13	0.03 ± 0.13	0.013	0.885	0.911
Sphingomonadaceae	0.03 ± 0.08	0.03 ± 0.07	0.03 ± 0.08	-0.004	0.836	0.901
Brachyspiraceae	0.03 ± 0.03	0.03 ± 0.03	0.03 ± 0.04	-0.008	0.413	0.57
Propionibacteriaceae	0.03 ± 0.09	0.04 ± 0.11	0.02 ± 0.07	0.016	0.652	0.786
unclassified_o__Bacteroidales	0.03 ± 0.06	0.03 ± 0.03	0.03 ± 0.08	0.001	0.001	0.018
Lactobacillaceae	0.03 ± 0.16	0.01 ± 0.02	0.04 ± 0.21	-0.032	0.022	0.16
norank_o__Bacteroidales	0.03 ± 0.19	0.02 ± 0.19	0.03 ± 0.19	-0.005	0.792	0.883
Rhizobiaceae	0.02 ± 0.07	0.02 ± 0.06	0.03 ± 0.07	-0.002	0.508	0.634
unclassified_o__Coriobacteriales	0.02 ± 0.03	0.03 ± 0.04	0.02 ± 0.01	0.016	0.05	0.248
Carnobacteriaceae	0.02 ± 0.10	0.03 ± 0.12	0.02 ± 0.08	0.018	0.753	0.856
norank_o__Rhodospirillales	0.02 ± 0.06	0.01 ± 0.01	0.03 ± 0.08	-0.02	0.509	0.634
unclassified_p__Proteobacteria	0.02 ± 0.03	0.01 ± 0.02	0.03 ± 0.04	-0.017	< 0.001	0.004
unclassified_k__norank_d__Bacteria	0.02 ± 0.02	0.02 ± 0.02	0.02 ± 0.02	0.004	0.196	0.409
unclassified_o__Micrococcales	0.02 ± 0.09	0.03 ± 0.12	0.01 ± 0.04	0.023	0.135	0.37
Pseudomonadaceae	0.02 ± 0.17	0.03 ± 0.25	0.01 ± 0.07	0.023	0.791	0.883
Burkholderiaceae	0.02 ± 0.02	0.02 ± 0.01	0.02 ± 0.03	-0.008	0.2	0.409
Paracaedibacteraceae	0.02 ± 0.03	0.02 ± 0.03	0.02 ± 0.03	0.003	0.399	0.561
Nocardiaceae	0.02 ± 0.07	0.02 ± 0.09	0.02 ± 0.06	-0.001	0.89	0.912
Micromonosporaceae	0.02 ± 0.05	0.01 ± 0.04	0.02 ± 0.05	-0.011	0.008	0.086
Comamonadaceae	0.02 ± 0.12	0.03 ± 0.18	0.01 ± 0.04	0.017	0.155	0.401
unclassified_c__Actinobacteria	0.02 ± 0.14	0.03 ± 0.22	< 0.01	0.029	0.885	0.911
norank_o__Veillonellales-Selenomonadales	0.02 ± 0.02	0.02 ± 0.02	0.02 ± 0.02	-0.003	0.006	0.082
Desulfovibrionaceae	0.02 ± 0.06	0.03 ± 0.08	0.01 ± 0.04	0.018	0.1	0.339
Bogoriellaceae	0.02 ± 0.06	0.03 ± 0.09	0.01 ± 0.03	0.02	0.007	0.083
unclassified_o__Burkholderiales	0.02 ± 0.04	0.02 ± 0.04	0.01 ± 0.04	0.001	0.804	0.883
Nocardioidaceae	0.02 ± 0.07	0.01 ± 0.02	0.02 ± 0.09	-0.013	0.946	0.959
Flavobacteriaceae	0.01 ± 0.13	0.03 ± 0.20	< 0.01	0.023	0.741	0.848
Bacillaceae	0.01 ± 0.04	0.01 ± 0.03	0.02 ± 0.05	-0.008	0.244	0.454
Acetobacteraceae	0.01 ± 0.03	0.02 ± 0.04	0.01 ± 0.02	0.007	0.264	0.455
Xanthomonadaceae	0.01 ± 0.05	0.01 ± 0.04	0.01 ± 0.06	0	0.927	0.942
Devosiaceae	0.01 ± 0.04	0.01 ± 0.03	0.02 ± 0.05	-0.004	0.894	0.912
Microbacteriaceae	0.01 ± 0.03	0.01 ± 0.03	0.01 ± 0.03	-0.001	0.381	0.546
Ilumatobacteraceae	0.01 ± 0.06	0.01 ± 0.02	0.02 ± 0.08	-0.015	0.054	0.258
Caulobacteraceae	0.01 ± 0.02	0.01 ± 0.03	0.01 ± 0.02	0.002	0.669	0.8
Dermabacteraceae	0.01 ± 0.04	0.02 ± 0.04	0.01 ± 0.03	0.008	0.1	0.339
Solirubrobacteraceae	0.01 ± 0.04	0.01 ± 0.01	0.02 ± 0.05	-0.01	0.18	0.409
Brevibacteriaceae	0.01 ± 0.04	0.02 ± 0.07	< 0.01	0.014	0.272	0.459
Beijerinckiaceae	0.01 ± 0.02	0.01 ± 0.02	0.01 ± 0.02	-0.004	0.043	0.235
Vicinamibacteraceae	0.01 ± 0.04	< 0.01	0.02 ± 0.05	-0.011	0.013	0.113
67-14	0.01 ± 0.03	0.01 ± 0.02	0.01 ± 0.03	-0.006	0.234	0.44
Veillonellaceae	0.01 ± 0.02	0.01 ± 0.02	0.01 ± 0.03	-0.005	0.253	0.455
Porphyromonadaceae	0.01 ± 0.06	< 0.01	0.02 ± 0.08	-0.015	0.011	0.106
unclassified_o__Lachnospirales	0.01 ± 0.01	0.01 ± 0.01	0.01 ± 0.01	-0.002	0.097	0.338
Mycobacteriaceae	0.01 ± 0.03	0.01 ± 0.02	0.01 ± 0.03	-0.006	0.021	0.16
Mitochondria	0.01 ± 0.02	0.01 ± 0.01	0.01 ± 0.02	-0.006	0.05	0.248
Weeksellaceae	0.01 ± 0.08	0.02 ± 0.12	< 0.01	0.014	0.395	0.558
Clostridium_methylpentosum_group	0.01 ± 0.01	0.01 ± 0.01	0.01 ± 0.01	0.003	0.062	0.272
Xanthobacteraceae	0.01 ± 0.02	< 0.01	0.01 ± 0.02	-0.007	0.064	0.275
Sutterellaceae	0.01 ± 0.02	< 0.01	0.01 ± 0.02	-0.01	< 0.001	0.002
norank_o__Rickettsiales	0.01 ± 0.04	0.01 ± 0.05	< 0.01	0.01	0.246	0.454
Geminicoccaceae	0.01 ± 0.02	< 0.01	0.01 ± 0.02	-0.004	0.069	0.283
Rubrobacteriaceae	0.01 ± 0.02	0.01 ± 0.03	0.01 ± 0.01	-0.001	0.017	0.141
Defluviitaleaceae	0.01 ± 0.02	< 0.01	0.01 ± 0.02	-0.005	0.008	0.086
norank_o__Saccharimonadales	0.01 ± 0.01	0.01 ± 0.01	0.01 ± 0.01	0	0.406	0.563
unclassified_c__Bacilli	0.01 ± 0.02	< 0.01	0.01 ± 0.02	-0.006	0.023	0.163
norank_o__Vicinamibacterales	0.01 ± 0.02	< 0.01	0.01 ± 0.02	-0.005	0.017	0.141
Aerococcaceae	0.01 ± 0.02	< 0.01	0.01 ± 0.02	-0.003	0.205	0.409
unclassified_o__Veillonellales-Selenomonadales	0.01 ± 0.02	< 0.01	0.01 ± 0.02	-0.008	< 0.001	< 0.001
Intrasporangiaceae	< 0.01	0.01 ± 0.02	< 0.01	0.004	0.457	0.598
Geodermatophilaceae	< 0.01	< 0.01	< 0.01	0	0.384	0.546
Staphylococcaceae	< 0.01	< 0.01	< 0.01	0	0.336	0.539
norank_o__Microtrichales	< 0.01	< 0.01	0.01 ± 0.02	-0.005	0.003	0.046
Cellulomonadaceae	< 0.01	< 0.01	0.01 ± 0.03	-0.003	0.637	0.771
Marinifilaceae	< 0.01	< 0.01	0.01 ± 0.01	-0.002	0.846	0.902
norank_o__Peptostreptococcales-Tissierellales	< 0.01	< 0.01	0.01 ± 0.03	-0.006	0.12	0.35
A4b	< 0.01	< 0.01	0.01 ± 0.02	-0.004	0.064	0.275
Chroococcidiopsaceae	< 0.01	< 0.01	< 0.01	-0.001	0.558	0.689
Selenomonadaceae	< 0.01	< 0.01	0.01 ± 0.02	-0.004	0.22	0.419
Sphingobacteriaceae	< 0.01	0.01 ± 0.04	< 0.01	0.004	0.302	0.497
Dietziaceae	< 0.01	< 0.01	< 0.01	-0.001	0.425	0.579
vadinBE97	< 0.01	< 0.01	0.01 ± 0.02	-0.005	< 0.001	0.008
Blastocatellaceae	< 0.01	< 0.01	< 0.01	-0.002	0.201	0.409
norank_o__Gaiellales	< 0.01	< 0.01	< 0.01	0	0.336	0.539
unclassified_p__Firmicutes	< 0.01	< 0.01	< 0.01	-0.002	0.984	0.984
Chloroflexaceae	< 0.01	< 0.01	< 0.01	0.001	0.614	0.747
Kineosporiaceae	< 0.01	< 0.01	< 0.01	0.001	0.447	0.594
Hyphomicrobiaceae	< 0.01	< 0.01	< 0.01	-0.003	0.01	0.095
Pyrinomonadaceae	< 0.01	< 0.01	< 0.01	0	0.428	0.579
Chitinophagaceae	< 0.01	< 0.01	< 0.01	-0.002	0.199	0.409
Steroidobacteraceae	< 0.01	< 0.01	< 0.01	-0.003	0.027	0.17
Streptococcaceae	< 0.01	< 0.01	< 0.01	-0.002	0.24	0.448
Hyphomonadaceae	< 0.01	< 0.01	< 0.01	-0.004	< 0.001	0.001
Roseiflexaceae	< 0.01	< 0.01	< 0.01	-0.001	0.367	0.546
Haliangiaceae	< 0.01	< 0.01	< 0.01	-0.003	0.013	0.113
Gemmatimonadaceae	< 0.01	< 0.01	< 0.01	-0.002	0.097	0.338
norank_o__Actinomarinales	< 0.01	< 0.01	< 0.01	-0.001	0.051	0.25
Helicobacteraceae	< 0.01	< 0.01	< 0.01	-0.003	0.698	0.826
Trueperaceae	< 0.01	< 0.01	< 0.01	-0.001	0.6	0.735
Reyranellaceae	< 0.01	< 0.01	< 0.01	-0.004	< 0.001	0.008
unclassified_o__Cyanobacteriales	< 0.01	< 0.01	< 0.01	0	0.954	0.963
Bryobacteraceae	< 0.01	< 0.01	< 0.01	-0.002	0.153	0.401
unclassified_o__Rickettsiales	< 0.01	< 0.01	< 0.01	-0.002	0.037	0.214
Longimicrobiaceae	< 0.01	< 0.01	< 0.01	-0.003	0.252	0.455
Streptomycetaceae	< 0.01	< 0.01	< 0.01	-0.002	0.039	0.221
AKYG1722	< 0.01	< 0.01	< 0.01	-0.003	0.124	0.35
norank_o__Rhizobiales	< 0.01	< 0.01	< 0.01	-0.002	0.484	0.612
Sandaracinaceae	< 0.01	< 0.01	< 0.01	-0.003	0.042	0.23
Iamiaceae	< 0.01	< 0.01	< 0.01	-0.002	0.259	0.455
Acidaminococcaceae	< 0.01	< 0.01	< 0.01	-0.003	0.007	0.084
AKIW781	< 0.01	< 0.01	< 0.01	-0.001	0.506	0.634
norank_o__norank_c__JG30-KF-CM66	< 0.01	< 0.01	< 0.01	-0.002	0.024	0.168
Bacteroidales_RF16_group	< 0.01	< 0.01	< 0.01	-0.003	0.382	0.546
norank_o__norank_c__TK10	< 0.01	< 0.01	< 0.01	-0.001	0.231	0.437
Thermomonosporaceae	< 0.01	< 0.01	< 0.01	-0.002	0.127	0.355
Actinomycetaceae	< 0.01	< 0.01	< 0.01	-0.001	0.03	0.182
Nitrospiraceae	< 0.01	< 0.01	< 0.01	-0.001	0.089	0.322
Myxococcaceae	< 0.01	< 0.01	< 0.01	-0.001	0.048	0.246
Cyclobacteriaceae	< 0.01	< 0.01	< 0.01	0.001	0.048	0.246
Microscillaceae	< 0.01	< 0.01	< 0.01	-0.001	0.022	0.16
unclassified_o__Lactobacillales	< 0.01	< 0.01	< 0.01	0.001	0.971	0.977
norank_o__IMCC26256	< 0.01	< 0.01	< 0.01	-0.001	0.282	0.466
D05-2	< 0.01	< 0.01	< 0.01	-0.001	0.363	0.546
Euzebyaceae	< 0.01	< 0.01	< 0.01	0	0.471	0.605
Amb-16S-1323	< 0.01	< 0.01	< 0.01	-0.002	0.009	0.093
Gaiellaceae	< 0.01	< 0.01	< 0.01	0	0.461	0.598
Nostocaceae	< 0.01	< 0.01	< 0.01	0	0.186	0.409
norank_o__norank_c__Gitt-GS-136	< 0.01	< 0.01	< 0.01	0	0.037	0.215
Entotheonellaceae	< 0.01	< 0.01	< 0.01	0	0.462	0.598
TRA3-20	< 0.01	< 0.01	< 0.01	-0.001	0.385	0.546
Rhodomicrobiaceae	< 0.01	< 0.01	< 0.01	-0.001	0.457	0.598
norank_o__11-24	< 0.01	< 0.01	< 0.01	0	0.202	0.409
Alcaligenaceae	< 0.01	< 0.01	< 0.01	0	0.868	0.911
Caldilineaceae	< 0.01	< 0.01	< 0.01	-0.001	0.683	0.814
Rhodothermaceae	< 0.01	< 0.01	< 0.01	-0.001	0.153	0.401
unclassified_c__Acidimicrobiia	< 0.01	< 0.01	< 0.01	0	0.429	0.579
Spirosomaceae	< 0.01	< 0.01	< 0.01	0.001	0.197	0.409
Pirellulaceae	< 0.01	< 0.01	< 0.01	0	0.419	0.574
norank_o__PLTA13	< 0.01	< 0.01	< 0.01	-0.001	0.026	0.17
Elusimicrobiaceae	< 0.01	< 0.01	< 0.01	-0.002	0.382	0.546
Sporichthyaceae	< 0.01	< 0.01	< 0.01	-0.001	0.347	0.546
norank_o__norank_c__bacteriap25	< 0.01	< 0.01	< 0.01	0	0.324	0.528
Promicromonosporaceae	< 0.01	< 0.01	< 0.01	-0.001	0.077	0.286
norank_o__CCD24	< 0.01	< 0.01	< 0.01	-0.001	0.027	0.17
Cytophagaceae	< 0.01	< 0.01	< 0.01	-0.001	0.605	0.739
Phormidiaceae	< 0.01	< 0.01	< 0.01	-0.001	0.211	0.409
norank_o__S085	< 0.01	< 0.01	< 0.01	-0.001	0.249	0.455
Victivallaceae	< 0.01	< 0.01	< 0.01	-0.001	0.006	0.082
Hydrogenophilaceae	< 0.01	< 0.01	< 0.01	0	0.858	0.906
Nitrosomonadaceae	< 0.01	< 0.01	< 0.01	-0.001	0.046	0.24
Rhizobiales_Incertae_Sedis	< 0.01	< 0.01	< 0.01	-0.001	0.027	0.17
Deinococcaceae	< 0.01	< 0.01	< 0.01	0	0.196	0.409
unclassified_o__Gaiellales	< 0.01	< 0.01	< 0.01	0	0.419	0.574
Microtrichaceae	< 0.01	< 0.01	< 0.01	0	0.401	0.561
norank_o__norank_c__Cyanobacteriia	< 0.01	< 0.01	< 0.01	0	0.508	0.634
norank_o__norank_c__KD4-96	< 0.01	< 0.01	< 0.01	0	0.769	0.868
unclassified_o__Saccharimonadales	< 0.01	< 0.01	< 0.01	0.001	0.102	0.343
Cryptosporangiaceae	< 0.01	< 0.01	< 0.01	0	0.868	0.911
norank_o__norank_c__Alphaproteobacteria	< 0.01	< 0.01	< 0.01	0	0.477	0.607
unclassified_o__Gammaproteobacteria_Incertae_Sedis	< 0.01	< 0.01	< 0.01	0	0.113	0.35
norank_o__Rokubacteriales	< 0.01	< 0.01	< 0.01	0	0.83	0.901
Paenibacillaceae	< 0.01	< 0.01	< 0.01	-0.001	0.004	0.055
Rhodanobacteraceae	< 0.01	< 0.01	< 0.01	0	0.175	0.409
Polyangiaceae	< 0.01	< 0.01	< 0.01	-0.001	0.474	0.606
A0839	< 0.01	< 0.01	< 0.01	0	0.665	0.799
Nocardiopsaceae	< 0.01	< 0.01	< 0.01	0	0.075	0.283
Marinococcaceae	< 0.01	< 0.01	< 0.01	0	0.482	0.612
Enterococcaceae	< 0.01	< 0.01	< 0.01	0	0.586	0.721
Cellvibrionaceae	< 0.01	< 0.01	< 0.01	-0.001	0.01	0.099
Azospirillaceae	< 0.01	< 0.01	< 0.01	0	0.982	0.984
Dongiaceae	< 0.01	< 0.01	< 0.01	0	0.338	0.539
Hymenobacteraceae	< 0.01	< 0.01	< 0.01	0	0.468	0.603
BIrii41	< 0.01	< 0.01	< 0.01	-0.001	0.168	0.409
norank_o__norank_c__S0134_terrestrial_group	< 0.01	< 0.01	< 0.01	-0.001	0.211	0.409
norank_o__Aminicenantales	< 0.01	< 0.01	< 0.01	0	0.462	0.598
Syntrophomonadaceae	< 0.01	< 0.01	< 0.01	0	0.338	0.539
norank_o__norank_c__MB-A2-108	< 0.01	< 0.01	< 0.01	0	0.344	0.546
unclassified_o__Solirubrobacterales	< 0.01	< 0.01	< 0.01	0	0.161	0.409
Gemmataceae	< 0.01	< 0.01	< 0.01	0	0.18	0.409
Puniceispirillales_Incertae_Sedis	< 0.01	< 0.01	< 0.01	0	0.07	0.283
unclassified_o__Frankiales	< 0.01	< 0.01	< 0.01	0	0.796	0.883
unclassified_p__Chloroflexi	< 0.01	< 0.01	< 0.01	0	0.733	0.842
Bdellovibrionaceae	< 0.01	< 0.01	< 0.01	0	0.514	0.636
Herpetosiphonaceae	< 0.01	< 0.01	< 0.01	0.001	0.112	0.35
Sumerlaeaceae	< 0.01	< 0.01	< 0.01	0	0.857	0.906
Streptosporangiaceae	< 0.01	< 0.01	< 0.01	0	0.267	0.455
unclassified_o__Bacillales	< 0.01	< 0.01	< 0.01	-0.001	0.124	0.35
norank_o__Elsterales	< 0.01	< 0.01	< 0.01	0	0.694	0.825
norank_o__norank_c__OLB14	< 0.01	< 0.01	< 0.01	0	0.838	0.901
Nitriliruptoraceae	< 0.01	< 0.01	< 0.01	0	0.836	0.901
norank_o__R7C24	< 0.01	< 0.01	< 0.01	0	0.405	0.563
Isosphaeraceae	< 0.01	< 0.01	< 0.01	0	0.276	0.462
Chthoniobacteraceae	< 0.01	< 0.01	< 0.01	0	0.065	0.276
unclassified_o__Enterobacterales	< 0.01	< 0.01	< 0.01	0	0.266	0.455
Tannerellaceae	< 0.01	< 0.01	< 0.01	0	0.124	0.35
Nannocystaceae	< 0.01	< 0.01	< 0.01	0	0.124	0.35
Wohlfahrtiimonadaceae	< 0.01	< 0.01	< 0.01	0	0.277	0.462
Fibrobacteraceae	< 0.01	< 0.01	< 0.01	0	0.216	0.413
norank_o__Thalassobaculales	< 0.01	< 0.01	< 0.01	0	0.105	0.35
env.OPS_17	< 0.01	< 0.01	< 0.01	0	0.045	0.24
Rubritaleaceae	< 0.01	< 0.01	< 0.01	0	0.796	0.883
Bifidobacteriaceae	< 0.01	< 0.01	< 0.01	0	0.255	0.455
norank_o__DS-100	< 0.01	< 0.01	< 0.01	0	0.267	0.455
Thermoanaerobaculaceae	< 0.01	< 0.01	< 0.01	0	0.758	0.859
Saprospiraceae	< 0.01	< 0.01	< 0.01	0	0.382	0.546
unclassified_p__Actinobacteriota	< 0.01	< 0.01	< 0.01	0	0.88	0.911
Leuconostocaceae	< 0.01	< 0.01	< 0.01	0	0.211	0.409
SC-I-84	< 0.01	< 0.01	< 0.01	0	0.027	0.17
unclassified_o__Erysipelotrichales	< 0.01	< 0.01	< 0.01	0	0.848	0.902
Phycisphaeraceae	< 0.01	< 0.01	< 0.01	0	0.848	0.902
norank_o__SBR1031	< 0.01	< 0.01	< 0.01	0	0.825	0.899
Ardenticatenaceae	< 0.01	< 0.01	< 0.01	0	0.272	0.459
Micropepsaceae	< 0.01	< 0.01	< 0.01	0	0.706	0.827
Coriobacteriaceae	< 0.01	< 0.01	< 0.01	0	0.208	0.409
norank_o__norank_c__norank_p__Desulfobacterota	< 0.01	< 0.01	< 0.01	0	0.074	0.283
norank_o__norank_c__norank_p__NB1-j	< 0.01	< 0.01	< 0.01	0	0.074	0.283
norank_o__Cyanobacteriales	< 0.01	< 0.01	< 0.01	0	0.804	0.883
Solibacteraceae	< 0.01	< 0.01	< 0.01	0	0.804	0.883
LWQ8	< 0.01	< 0.01	< 0.01	0	0.717	0.83
Puniceicoccaceae	< 0.01	< 0.01	< 0.01	0	0.454	0.598
Verrucomicrobiaceae	< 0.01	< 0.01	< 0.01	0	0.211	0.409
Hungateiclostridiaceae	< 0.01	< 0.01	< 0.01	0	0.382	0.546
norank_o__norank_c__Subgroup_18	< 0.01	< 0.01	< 0.01	0	0.723	0.834
norank_o__Burkholderiales	< 0.01	< 0.01	< 0.01	0	0.815	0.891
unclassified_c__Alphaproteobacteria	< 0.01	< 0.01	< 0.01	0	0.442	0.589
norank_o__Subgroup_17	< 0.01	< 0.01	< 0.01	0	0.706	0.827
Microcystaceae	< 0.01	< 0.01	< 0.01	0	0.211	0.409
Rhodospirillaceae	< 0.01	< 0.01	< 0.01	0	0.211	0.409
Succinivibrionaceae	< 0.01	< 0.01	< 0.01	0	0.211	0.409
Halomonadaceae	< 0.01	< 0.01	< 0.01	0	0.382	0.546
norank_o__Blfdi19	< 0.01	< 0.01	< 0.01	0	0.211	0.409
NS9_marine_group	< 0.01	< 0.01	< 0.01	0	0.074	0.283
Xiphinematobacteraceae	< 0.01	< 0.01	< 0.01	0	0.382	0.546
norank_o__Oligoflexales	< 0.01	< 0.01	< 0.01	0	0.124	0.35
unclassified_o__Rhizobiales	< 0.01	< 0.01	< 0.01	0	0.124	0.35
Fusobacteriaceae	< 0.01	< 0.01	< 0.01	0	0.432	0.579
unclassified_o__Alphaproteobacteria_Incertae_Sedis	< 0.01	< 0.01	< 0.01	0	0.432	0.579
Leptolyngbyaceae	< 0.01	< 0.01	< 0.01	0	0.88	0.911
unclassified_o__Propionibacteriales	< 0.01	< 0.01	< 0.01	0	0.712	0.827
KF-JG30-B3	< 0.01	< 0.01	< 0.01	0	0.712	0.827
AKYH767	< 0.01	< 0.01	< 0.01	0	0.211	0.409
norank_o__EPR3968-O8a-Bc78	< 0.01	< 0.01	< 0.01	0	0.211	0.409
Blattabacteriaceae	< 0.01	< 0.01	< 0.01	0	0.211	0.409
norank_o__CCM19a	< 0.01	< 0.01	< 0.01	0	0.124	0.35
unclassified_c__Gammaproteobacteria	< 0.01	< 0.01	< 0.01	0	0.211	0.409
Rhodocyclaceae	< 0.01	< 0.01	< 0.01	0	0.211	0.409
unclassified_o__Chloroflexales	< 0.01	< 0.01	< 0.01	0	0.211	0.409
Spongiibacteraceae	< 0.01	< 0.01	< 0.01	0	0.211	0.409
SM2D12	< 0.01	< 0.01	< 0.01	0	0.211	0.409
Labraceae	< 0.01	< 0.01	< 0.01	0	0.124	0.35
Fodinicurvataceae	< 0.01	< 0.01	< 0.01	0	0.124	0.35
Acholeplasmataceae	< 0.01	< 0.01	< 0.01	0	0.112	0.35
Thermoactinomycetaceae	< 0.01	< 0.01	< 0.01	0	0.266	0.455
Anaerolineaceae	< 0.01	< 0.01	< 0.01	0	0.112	0.35
norank_o__Armatimonadales	< 0.01	< 0.01	< 0.01	0	0.873	0.911
norank_o__norank_c__Acidobacteriae	< 0.01	< 0.01	< 0.01	0	0.873	0.911
norank_o__norank_c__Limnochordia	< 0.01	< 0.01	< 0.01	0	0.211	0.409
unclassified_o__Peptostreptococcales-Tissierellales	< 0.01	< 0.01	< 0.01	0	0.382	0.546
Balneolaceae	< 0.01	< 0.01	< 0.01	0	0.211	0.409
norank_o__Micavibrionales	< 0.01	< 0.01	< 0.01	0	0.211	0.409
norank_o__norank_c__BD2-11_terrestrial_group	< 0.01	< 0.01	< 0.01	0	0.211	0.409
norank_o__norank_c__norank_p__WS2	< 0.01	< 0.01	< 0.01	0	0.211	0.409
norank_o__Defluviicoccales	< 0.01	< 0.01	< 0.01	0	0.211	0.409
Bacteriovoracaceae	< 0.01	< 0.01	< 0.01	0	0.211	0.409
unclassified_o__SBR1031	< 0.01	< 0.01	< 0.01	0	0.211	0.409
Demequinaceae	< 0.01	< 0.01	< 0.01	0	0.266	0.455
unclassified_c__Acidobacteriae	< 0.01	< 0.01	< 0.01	0	0.266	0.455
Gemellaceae	< 0.01	< 0.01	< 0.01	0	0.266	0.455
Rickettsiaceae	< 0.01	< 0.01	< 0.01	0	0.266	0.455
norank_o__Tepidisphaerales	< 0.01	< 0.01	< 0.01	0	0.382	0.546
norank_o__Ardenticatenales	< 0.01	< 0.01	< 0.01	0	0.382	0.546
norank_o__norank_c__Planctomycetes	< 0.01	< 0.01	< 0.01	0	0.382	0.546
S32	< 0.01	< 0.01	< 0.01	0	0.382	0.546
unclassified_p__Patescibacteria	< 0.01	< 0.01	< 0.01	0	0.382	0.546
norank_o__norank_c__norank_p__WPS-2	< 0.01	< 0.01	< 0.01	0	0.382	0.546
Dysgonomonadaceae	< 0.01	< 0.01	< 0.01	0	0.382	0.546
norank_o__norank_c__norank_p__Armatimonadota	< 0.01	< 0.01	< 0.01	0	0.382	0.546

## Sheet: Table S10
Supplemental Table 10:Correlation analysis between alimate factors and the abundance of gut microbiota in François’ langurs
Bacteria taxa (Phylum level)	Mean temperature		Rainfall		Sunshine duration		Relative humidity		Minimum humidity
	r	p	r	p	r	p	r	p	r	p
Firmicutes	0.24	0.003	0.073	0.371	-0.018	0.824	0.264	0.001	0.249	0.002
Bacteroidetes	-0.193	0.017	-0.216	0.007	0.208	0.01	-0.44	< 0.001	-0.441	< 0.001
Verrucomicrobiota	-0.106	0.193	0.181	0.025	-0.06	0.466	-0.189	0.02	-0.082	0.315
Actinobacteriota	-0.178	0.028	-0.003	0.968	-0.04	0.629	-0.121	0.138	0.125	0.126
Proteobacteria	0.082	0.315	0.1	0.218	0.018	0.824	0.009	0.912	-0.035	0.671
Cyanobacteria	0.28	< 0.001	0.219	0.007	0.041	0.62	0.375	< 0.001	0.285	< 0.001
Spirochaetota	-0.087	0.284	-0.21	0.009	-0.044	0.594	-0.153	0.06	-0.199	0.014
Patescibacteria	-0.124	0.129	0.022	0.784	-0.271	0.001	0.11	0.177	-0.032	0.694
Campilobacterota	0.125	0.124	0.113	0.165	-0.039	0.636	-0.012	0.886	-0.139	0.089
Chloroflexi	0.022	0.788	0.056	0.49	0.014	0.867	-0.032	0.694	0.133	0.103
Acidobacteriota	0.2	0.013	0.231	0.004	0.048	0.558	0.107	0.188	0.248	0.002
unclassified_k__norank_d__Bacteria	-0.158	0.052	-0.071	0.382	-0.016	0.844	-0.29	< 0.001	-0.378	< 0.001
Desulfobacterota	-0.099	0.226	-0.089	0.278	0.216	0.007	-0.24	0.003	-0.121	0.137
Myxococcota	0.209	0.01	0.15	0.065	0.087	0.286	0.039	0.629	0.199	0.014
Gemmatimonadota	0.134	0.101	0.141	0.084	0.085	0.295	0.059	0.47	0.204	0.012
Deinococcota	-0.03	0.711	0.081	0.323	-0.131	0.107	-0.077	0.345	-0.068	0.405
Planctomycetota	-0.039	0.637	-0.046	0.57	0.037	0.652	-0.081	0.319	0.045	0.584
Nitrospirota	0.101	0.213	0.094	0.251	0.013	0.877	-0.008	0.918	0.092	0.26
Entotheonellaeota	0.101	0.216	0.037	0.651	-0.002	0.983	0.07	0.389	0.184	0.023
Elusimicrobiota	0.016	0.846	-0.046	0.577	-0.027	0.741	0.068	0.405	-0.094	0.248
Bdellovibrionota	0.123	0.132	0.125	0.124	0.09	0.269	-0.041	0.613	0.117	0.151
Methylomirabilota	-0.019	0.818	-0.027	0.737	-0.164	0.044	0.053	0.517	< 0.001	0.997
Sumerlaeota	0.05	0.538	0.078	0.342	-0.005	0.947	0.014	0.86	0.052	0.525
Fibrobacterota	-0.126	0.123	-0.126	0.123	-0.184	0.024	0.236	0.003	0.032	0.695
NB1-j	0.107	0.188	0.077	0.343	0.005	0.948	0.086	0.294	0.102	0.211
Fusobacteriota	-0.132	0.106	-0.078	0.337	-0.043	0.601	-0.011	0.889	-0.067	0.414
Armatimonadota	0.076	0.353	0.012	0.879	0.059	0.471	-0.048	0.555	0.071	0.388
WS2	0.107	0.189	0.094	0.251	0.091	0.264	0.098	0.231	0.151	0.063
WPS-2	0.04	0.624	0.044	0.593	-0.003	0.973	0.025	0.758	0.023	0.775
Correlation Analysis of Climate Factors and the Abundance of Gut Microbiota in François’ langurs
Bacteria taxa (Family level)	Mean temperature		Rainfall		Sunshine duration		Relative humidity		Minimum humidity
	r	p	r	p	r	p	r	p	r	p
Oscillospiraceae	-0.325	< 0.001	-0.075	0.355	-0.172	0.034	-0.12	0.14	-0.344	< 0.001
Christensenellaceae	0.286	< 0.001	0.327	< 0.001	0.141	0.082	0.226	0.005	0.424	< 0.001
Lachnospiraceae	0.136	0.094	0.099	0.226	-0.123	0.132	0.148	0.068	0.019	0.818
Akkermansiaceae	-0.115	0.159	0.189	0.02	-0.049	0.551	-0.212	0.009	-0.052	0.526
Ruminococcaceae	0.303	< 0.001	-0.025	0.755	0.437	< 0.001	-0.105	0.2	0.17	0.036
Muribaculaceae	-0.128	0.117	-0.102	0.211	0.255	0.002	-0.476	< 0.001	-0.249	0.002
UCG-010	0.077	0.349	0.038	0.645	-0.166	0.041	0.132	0.106	-0.099	0.223
norank_o__Clostridia_UCG-014	-0.037	0.647	0.03	0.715	-0.27	0.001	-0.012	0.88	0.022	0.792
Eubacterium_coprostanoligenes_group	0.382	< 0.001	0.214	0.008	0.173	0.033	0.342	< 0.001	0.38	< 0.001
Prevotellaceae	-0.21	0.009	-0.307	< 0.001	0.104	0.203	-0.393	< 0.001	-0.502	< 0.001
Eggerthellaceae	-0.212	0.009	-0.007	0.936	0.012	0.883	-0.238	0.003	0.03	0.715
Butyricicoccaceae	-0.115	0.159	-0.107	0.19	-0.065	0.423	-0.101	0.215	-0.254	0.002
Anaerovoracaceae	0.075	0.356	0.168	0.039	0.108	0.186	-0.015	0.851	0.173	0.033
Monoglobaceae	-0.121	0.139	0.087	0.288	-0.032	0.698	-0.124	0.127	0.018	0.828
Peptostreptococcaceae	0.038	0.645	-0.062	0.446	0.215	0.008	-0.125	0.125	0.162	0.046
unclassified_c__Clostridia	-0.28	< 0.001	-0.088	0.283	-0.326	< 0.001	-0.071	0.382	-0.397	< 0.001
Moraxellaceae	0.065	0.426	0.113	0.168	-0.224	0.005	0.101	0.215	-0.111	0.175
Rikenellaceae	-0.163	0.045	0.048	0.555	-0.147	0.071	-0.154	0.058	-0.365	< 0.001
norank_o__Clostridia_vadinBB60_group	0.496	< 0.001	0.286	< 0.001	0.172	0.034	0.316	< 0.001	0.185	0.023
norank_o__Chloroplast	0.243	0.003	0.28	< 0.001	0.123	0.13	0.163	0.044	0.48	< 0.001
norank_o__RF39	0.375	< 0.001	0.438	< 0.001	-0.003	0.971	0.337	< 0.001	0.334	< 0.001
Micrococcaceae	-0.024	0.772	0.02	0.811	-0.041	0.618	-0.085	0.3	0.086	0.294
unclassified_o__Oscillospirales	-0.144	0.077	-0.045	0.581	-0.023	0.775	-0.178	0.028	-0.093	0.255
Spirochaetaceae	-0.117	0.152	-0.228	0.005	-0.034	0.675	-0.193	0.017	-0.237	0.003
Enterobacteriaceae	0.325	< 0.001	0.292	< 0.001	0.097	0.233	0.096	0.237	0.246	0.002
Bacteroidaceae	0.276	0.001	0.033	0.684	0.301	< 0.001	0.141	0.083	0.135	0.096
Corynebacteriaceae	-0.064	0.431	-0.022	0.789	0.024	0.767	-0.012	0.882	0.104	0.203
Peptococcaceae	-0.283	< 0.001	-0.03	0.712	-0.377	< 0.001	-0.01	0.904	-0.44	< 0.001
norank_o__Gastranaerophilales	0.155	0.057	0.145	0.074	-0.028	0.733	0.316	< 0.001	0.02	0.807
norank_o__Izemoplasmatales	0.444	< 0.001	0.318	< 0.001	0.069	0.4	0.365	< 0.001	0.2	0.014
